# Supplementary material for: New data on distribution, biology, and ecology of longhorn beetles from the area of west Tajikistan (Coleoptera, Cerambycidae)
Source: Zookeys. 2016 Jul 21;(606):41–64. doi: 10.3897/zookeys.606.9190 (PMC4978010; doi:10.3897/zookeys.606.9190)
Supplement: XML Treatment for Psilotarsus turkestanicus [file zookeys.606.9190-treatment1.xml]

<!DOCTYPE tp:taxon-treatment
  PUBLIC "-//TaxonX//DTD Taxonomic Treatment Publishing DTD v0 20100105//EN" "tax-treatment-NSO.dtd">
<tp:taxon-treatment xmlns:tp="http://www.plazi.org/taxpub"><tp:treatment-meta><kwd-group><label>Taxon classification</label><kwd><named-content content-type="kingdom">Animalia</named-content></kwd><kwd><named-content content-type="order">Coleoptera</named-content></kwd><kwd><named-content content-type="family">Cerambycidae</named-content></kwd></kwd-group><mixed-citation publication-type="journal"><person-group><name><surname>Kadyrov</surname><given-names>Abdysalom Kh.</given-names></name><name><surname>Karpiński</surname><given-names>Lech</given-names></name><name><surname>Szczepański</surname><given-names>Wojciech T.</given-names></name><name><surname>Taszakowski</surname><given-names>Artur</given-names></name><name><surname>Walczak</surname><given-names>Marcin</given-names></name></person-group><article-title>New data on distribution, biology, and ecology of longhorn beetles from the area of west Tajikistan (<tp:taxon-name><tp:taxon-name-part taxon-name-part-type="order">Coleoptera</tp:taxon-name-part></tp:taxon-name>, <tp:taxon-name><tp:taxon-name-part taxon-name-part-type="family">Cerambycidae</tp:taxon-name-part></tp:taxon-name>)</article-title><source>Zookeys</source><day>21</day><month>7</month><year>2016</year><volume>2016</volume><issue>606</issue><fpage>41</fpage><lpage>64</lpage><pub-id pub-id-type="doi">10.3897/zookeys.606.9190</pub-id></mixed-citation></tp:treatment-meta><tp:nomenclature><tp:taxon-name>
              <tp:taxon-name-part taxon-name-part-type="genus">Psilotarsus</tp:taxon-name-part>
              <tp:taxon-name-part taxon-name-part-type="species">turkestanicus</tp:taxon-name-part>
            </tp:taxon-name><tp:taxon-authority>(Semenov, 1888)</tp:taxon-authority><xref ref-type="fig" rid="F2">Figs 1A, B</xref><xref ref-type="fig" rid="F4">, 3A</xref></tp:nomenclature><tp:treatment-sec sec-type="material" id="SECID0E4HAC"><title>Material examined.</title><p>Khatlon Region, Sarichashma env. [Саричашма], a semi-ruderal plant community (<named-content xmlns:xlink="http://www.w3.org/1999/xlink" content-type="dwc:verbatimCoordinates" xlink:type="simple"><named-content content-type="geo-json" specific-use="{&#34;type&#34;:&#34;Point&#34;,&#34;coordinates&#34;:[69.783333,37.750000]}" id="NCID0EGIAC" xlink:type="simple">37°45'N, 69°47'E</named-content></named-content>), 1231 m, 25 VI 2014, 4♂♂, 2♀♀, leg. <abbrev xmlns:xlink="http://www.w3.org/1999/xlink" xlink:title="Wojciech T. Szczepański" id="ABBRID0ELIAC" xlink:type="simple">WTS</abbrev>; 2♂♂, leg. <abbrev xmlns:xlink="http://www.w3.org/1999/xlink" xlink:title="Artur Taszakowski" id="ABBRID0EOIAC" xlink:type="simple">AT</abbrev>; 3♂♂, 1♀, leg. <abbrev xmlns:xlink="http://www.w3.org/1999/xlink" xlink:title="Lech Karpiński" id="ABBRID0ERIAC" xlink:type="simple">LK</abbrev>; 2♂♂, 1♀, leg. <abbrev xmlns:xlink="http://www.w3.org/1999/xlink" xlink:title="Marcin Walczak" id="ABBRID0EUIAC" xlink:type="simple">MW</abbrev>.</p><p>Although the species is distributed also in Turkmenistan and Tajikistan, most of the known specimens were collected in the Samarkand region in Uzbekistan. In Tajikistan, it was only observed in the north-western part of the country as far as the southern slope of the Gissar Mountain ridge (<xref ref-type="bibr" rid="B9">Danilevsky 2010</xref>). The locality in Sarichashma, which is presented for the first time, extends the species range approximately 200 km to the south-east and is one of the first in the country.</p><p>Adults are active from early May to late July. In the hilly area of the Katagurgan environs (Uzbekistan), <xref ref-type="bibr" rid="B11">Danilevsky (2014)</xref> observed the mass flight of numerous males in the middle of a hot day (between 11 am and 4 pm) on 12 June 1992. This huge number of males was attracted by females standing motionlessly on the ground. Evidently, the daily activity of this species appears to be a unique behaviour among the representatives of the subfamily <tp:taxon-name><tp:taxon-name-part taxon-name-part-type="subfamily">Prioninae</tp:taxon-name-part></tp:taxon-name>, which is probably correlated with the small size of the eyes in this species in both males and females (<xref ref-type="bibr" rid="B11">Danilevsky 2014</xref>).</p><p>The larvae develop in soil, where they probably feed on roots of various plants. According to <xref ref-type="bibr" rid="B11">Danilevsky (2014)</xref>, the larva found in Uzbekistan feeding on roots of <italic><tp:taxon-name><tp:taxon-name-part taxon-name-part-type="genus">Taraxacum</tp:taxon-name-part> <tp:taxon-name-part taxon-name-part-type="species">kok</tp:taxon-name-part></tp:taxon-name></italic>-<italic>saghyz</italic> and described as <italic><tp:taxon-name><tp:taxon-name-part taxon-name-part-type="genus">Psilotarsus</tp:taxon-name-part> <tp:taxon-name-part taxon-name-part-type="species">turkestanicus</tp:taxon-name-part></tp:taxon-name></italic> by <xref ref-type="bibr" rid="B35">Švácha and Danilevsky (1987)</xref> certainly belongs to another species common in that region: <italic><tp:taxon-name><tp:taxon-name-part taxon-name-part-type="genus">Psilotarsus</tp:taxon-name-part> <tp:taxon-name-part taxon-name-part-type="species">hirticollis</tp:taxon-name-part> <tp:taxon-name-part taxon-name-part-type="subspecies">hirticollis</tp:taxon-name-part></tp:taxon-name></italic> Motschulsky, 1860. Therefore, the larval stage of <italic><tp:taxon-name><tp:taxon-name-part taxon-name-part-type="genus">Psilotarsus</tp:taxon-name-part> <tp:taxon-name-part taxon-name-part-type="species">turkestanicus</tp:taxon-name-part></tp:taxon-name></italic> has not been described yet.</p><p>According to <xref ref-type="bibr" rid="B9">Danilevsky (2010)</xref>, species of the genus <italic><tp:taxon-name><tp:taxon-name-part taxon-name-part-type="genus">Psilotarsus</tp:taxon-name-part></tp:taxon-name></italic> Motschulsky, 1860 are often characterised by a very high degree of individual variability. This was also confirmed by us during examining of the collected specimens, which differed, inter alia, in details of elytra, punctuation of the pronotum, shape of the scutellum and size of the spikes on the pronotum.</p><p>In the Sarichashma environs, the specimens were collected in a semi-ruderal plant community (Fig. <xref ref-type="fig" rid="F4">3B, C</xref>) characterised by a variety of plants, including single trees. We observed flights of single males at about noon, although most of the specimens moved on the ground where they were fighting with each other and seeking females. Flying specimens sometimes became the prey of the European roller <italic><tp:taxon-name><tp:taxon-name-part taxon-name-part-type="genus">Coracias</tp:taxon-name-part> <tp:taxon-name-part taxon-name-part-type="species">garrulous</tp:taxon-name-part></tp:taxon-name></italic>, which is a very common species in some regions of Tajikistan. The beetles emit characteristic, audible sounds that make it possible to detect their presence. We noticed many circular exit holes in the ground, which probably belong to this species. It is also noteworthy that the culmination of the occurrence of this species probably took place shortly before or during our first visit to this plot on 25 June. However, when we came back to this location on 3 July, we did not find even a single specimen.</p><p>Because this site is located directly on the Tajik-Afghan border, it can be expected that this species will also occur in Afghanistan. On the other hand, the bordering Panj River may form a natural migration barrier, particularly for the females, which are probably flightless. It is noteworthy that two other related <tp:taxon-name><tp:taxon-name-part taxon-name-part-type="tribe">Prionini</tp:taxon-name-part></tp:taxon-name> species, <italic><tp:taxon-name><tp:taxon-name-part taxon-name-part-type="genus">Miniprionus</tp:taxon-name-part> <tp:taxon-name-part taxon-name-part-type="species">pavlovskii</tp:taxon-name-part></tp:taxon-name></italic> (Semenov, 1935) and <italic><tp:taxon-name><tp:taxon-name-part taxon-name-part-type="genus">Pogonarthron</tp:taxon-name-part> <tp:taxon-name-part taxon-name-part-type="species">semenovianum</tp:taxon-name-part></tp:taxon-name></italic> (Plavilstshikov, 1936), were also recorded in the immediate vicinity of the plot mentioned above (<xref ref-type="bibr" rid="B4">Danilevsky 1999</xref>, Lorenc unpublished data).</p><p>The authors feel compelled to state that this plot is located in a strongly guarded zone just a few kilometres from the Afghan border. No foreigners are allowed to enter this area without the proper permits. Staying in this zone (especially at night) can have serious consequences from both the Tajik authorities and Taliban fighters from Afghanistan due to the large drug route in the region.</p><fig id="F2" position="float" orientation="portrait"><label>Figure 1.</label><caption><p>Photos of longhorn beetles specimens collected during the expedition to Tajikistan in 2014: <bold>A</bold> <italic><tp:taxon-name><tp:taxon-name-part taxon-name-part-type="genus">Psilotarsus</tp:taxon-name-part> <tp:taxon-name-part taxon-name-part-type="species">turkestanicus</tp:taxon-name-part></tp:taxon-name></italic> (male) <bold>B</bold> <italic><tp:taxon-name><tp:taxon-name-part taxon-name-part-type="genus">Psilotarsus</tp:taxon-name-part> <tp:taxon-name-part taxon-name-part-type="species">turkestanicus</tp:taxon-name-part></tp:taxon-name></italic> (female) <bold>C</bold> <italic><tp:taxon-name><tp:taxon-name-part taxon-name-part-type="genus">Trichoferus</tp:taxon-name-part> <tp:taxon-name-part taxon-name-part-type="species">campestris</tp:taxon-name-part></tp:taxon-name></italic> <bold>D</bold> <italic><tp:taxon-name><tp:taxon-name-part taxon-name-part-type="genus">Aeolesthes</tp:taxon-name-part> <tp:taxon-name-part taxon-name-part-type="species">sarta</tp:taxon-name-part></tp:taxon-name></italic> <bold>E</bold> <italic><tp:taxon-name><tp:taxon-name-part taxon-name-part-type="genus">Neoplocaederus</tp:taxon-name-part> <tp:taxon-name-part taxon-name-part-type="species">scapularis</tp:taxon-name-part></tp:taxon-name></italic> (male) <bold>F</bold> <italic><tp:taxon-name><tp:taxon-name-part taxon-name-part-type="genus">Neoplocaederus</tp:taxon-name-part> <tp:taxon-name-part taxon-name-part-type="species">scapularis</tp:taxon-name-part></tp:taxon-name></italic> (female) <bold>G</bold> <italic><tp:taxon-name><tp:taxon-name-part taxon-name-part-type="genus">Turkaromia</tp:taxon-name-part> <tp:taxon-name-part taxon-name-part-type="species">gromenkoi</tp:taxon-name-part></tp:taxon-name></italic> <bold>H</bold> <italic><tp:taxon-name><tp:taxon-name-part taxon-name-part-type="genus">Ropalopus</tp:taxon-name-part> <tp:taxon-name-part taxon-name-part-type="species">nadari</tp:taxon-name-part></tp:taxon-name></italic> <bold>I</bold> <italic><tp:taxon-name><tp:taxon-name-part taxon-name-part-type="genus">Turanium</tp:taxon-name-part> <tp:taxon-name-part taxon-name-part-type="species">pilosum</tp:taxon-name-part></tp:taxon-name></italic>.</p></caption><graphic xmlns:xlink="http://www.w3.org/1999/xlink" xlink:href="zookeys-606-041-g002.jpg" position="float" orientation="portrait" xlink:type="simple" id="oo_96752.jpg"/></fig><fig id="F3" position="float" orientation="portrait"><label>Figure 2.</label><caption><p>Photos of longhorn beetles specimens collected during the expedition to Tajikistan in 2014: <bold>A</bold> <italic><tp:taxon-name><tp:taxon-name-part taxon-name-part-type="genus">Agapanthia</tp:taxon-name-part> <tp:taxon-name-part taxon-name-part-type="species">soror</tp:taxon-name-part></tp:taxon-name></italic> (male) <bold>B</bold> <italic><tp:taxon-name><tp:taxon-name-part taxon-name-part-type="genus">Agapanthia</tp:taxon-name-part> <tp:taxon-name-part taxon-name-part-type="species">soror</tp:taxon-name-part></tp:taxon-name></italic> (female) <bold>C</bold> <italic><tp:taxon-name><tp:taxon-name-part taxon-name-part-type="genus">Cleroclytus</tp:taxon-name-part> <tp:taxon-name-part taxon-name-part-type="species">banghaasi</tp:taxon-name-part></tp:taxon-name></italic> <bold>D</bold> <italic><tp:taxon-name><tp:taxon-name-part taxon-name-part-type="genus">Chlorophorus</tp:taxon-name-part> <tp:taxon-name-part taxon-name-part-type="species">faldermanni</tp:taxon-name-part></tp:taxon-name></italic> (male) <bold>E</bold> <italic><tp:taxon-name><tp:taxon-name-part taxon-name-part-type="genus">Chlorophorus</tp:taxon-name-part> <tp:taxon-name-part taxon-name-part-type="species">faldermanni</tp:taxon-name-part></tp:taxon-name></italic> (female) <bold>F</bold> <italic><tp:taxon-name><tp:taxon-name-part taxon-name-part-type="genus">Xylotrechus</tp:taxon-name-part> <tp:taxon-name-part taxon-name-part-type="species">stebbingi</tp:taxon-name-part></tp:taxon-name></italic>, <bold>G</bold> <italic><tp:taxon-name><tp:taxon-name-part taxon-name-part-type="genus">Chlorophorus</tp:taxon-name-part> <tp:taxon-name-part taxon-name-part-type="species">elaeagni</tp:taxon-name-part></tp:taxon-name></italic> (male) <bold>H</bold> <italic><tp:taxon-name><tp:taxon-name-part taxon-name-part-type="genus">Chlorophorus</tp:taxon-name-part> <tp:taxon-name-part taxon-name-part-type="species">elaeagni</tp:taxon-name-part></tp:taxon-name></italic> (female).</p></caption><graphic xmlns:xlink="http://www.w3.org/1999/xlink" xlink:href="zookeys-606-041-g003.jpg" position="float" orientation="portrait" xlink:type="simple" id="oo_96753.jpg"/></fig><fig id="F4" position="float" orientation="portrait"><label>Figure 3.</label><caption><p>Field photos of imagines in nature, their habitats and larval feeding grounds of several Tajik cerambycid species: <bold>A</bold> female of <italic><tp:taxon-name><tp:taxon-name-part taxon-name-part-type="genus">Psilotarsus</tp:taxon-name-part> <tp:taxon-name-part taxon-name-part-type="species">turkestanicus</tp:taxon-name-part></tp:taxon-name></italic> before laying of eggs <bold>B</bold> general view of the location of <italic><tp:taxon-name><tp:taxon-name-part taxon-name-part-type="genus">Psilotarsus</tp:taxon-name-part> <tp:taxon-name-part taxon-name-part-type="species">turkestanicus</tp:taxon-name-part></tp:taxon-name></italic> <bold>C</bold> detailed view of a semi-ruderal plant community, the habitat of <italic><tp:taxon-name><tp:taxon-name-part taxon-name-part-type="genus">Psilotarsus</tp:taxon-name-part> <tp:taxon-name-part taxon-name-part-type="species">turkestanicus</tp:taxon-name-part></tp:taxon-name></italic> <bold>D</bold> larval feeding grounds of <italic><tp:taxon-name><tp:taxon-name-part taxon-name-part-type="genus">Aeolesthes</tp:taxon-name-part> <tp:taxon-name-part taxon-name-part-type="species">sarta</tp:taxon-name-part></tp:taxon-name></italic> <bold>E</bold> one of the last larval instars of <italic><tp:taxon-name><tp:taxon-name-part taxon-name-part-type="genus">Aeolesthes</tp:taxon-name-part> <tp:taxon-name-part taxon-name-part-type="species">sarta</tp:taxon-name-part></tp:taxon-name></italic> <bold>F</bold> riverside woodlands with dying trees, the habitat of <italic><tp:taxon-name><tp:taxon-name-part taxon-name-part-type="genus">Aeolesthes</tp:taxon-name-part> <tp:taxon-name-part taxon-name-part-type="species">sarta</tp:taxon-name-part></tp:taxon-name></italic> <bold>G</bold> mountain meadow overgrown by <italic><tp:taxon-name><tp:taxon-name-part taxon-name-part-type="genus">Prangos</tp:taxon-name-part></tp:taxon-name></italic> and <italic><tp:taxon-name><tp:taxon-name-part taxon-name-part-type="genus">Ferula</tp:taxon-name-part></tp:taxon-name></italic>, the habitat of <italic><tp:taxon-name><tp:taxon-name-part taxon-name-part-type="genus">Agapanthia</tp:taxon-name-part> <tp:taxon-name-part taxon-name-part-type="species">soror</tp:taxon-name-part></tp:taxon-name></italic> and <italic><tp:taxon-name><tp:taxon-name-part taxon-name-part-type="genus">Neoplocaederus</tp:taxon-name-part> <tp:taxon-name-part taxon-name-part-type="species">scapularis</tp:taxon-name-part></tp:taxon-name></italic> <bold>H</bold> <italic><tp:taxon-name><tp:taxon-name-part taxon-name-part-type="genus">Neoplocaederus</tp:taxon-name-part> <tp:taxon-name-part taxon-name-part-type="species">scapularis</tp:taxon-name-part></tp:taxon-name></italic> on an overblown inflorescence of <italic><tp:taxon-name><tp:taxon-name-part taxon-name-part-type="genus">Ferula</tp:taxon-name-part></tp:taxon-name></italic>.</p></caption><graphic xmlns:xlink="http://www.w3.org/1999/xlink" xlink:href="zookeys-606-041-g004.jpg" position="float" orientation="portrait" xlink:type="simple" id="oo_96754.jpg"/></fig></tp:treatment-sec><ref-list><ref id="B9"><mixed-citation xmlns:xlink="http://www.w3.org/1999/xlink" xlink:type="simple">
          <person-group><name name-style="western"><surname>Danilevsky</surname><given-names>ML</given-names></name></person-group> (<year>2010</year>) <article-title>Review of genus <italic><tp:taxon-name><tp:taxon-name-part taxon-name-part-type="genus">Psilotarsus</tp:taxon-name-part></tp:taxon-name></italic> Motschulsky, 1860, stat. rest. (<tp:taxon-name><tp:taxon-name-part taxon-name-part-type="order">Coleoptera</tp:taxon-name-part></tp:taxon-name>, <tp:taxon-name><tp:taxon-name-part taxon-name-part-type="family">Cerambycidae</tp:taxon-name-part></tp:taxon-name>, <tp:taxon-name><tp:taxon-name-part taxon-name-part-type="subfamily">Prioninae</tp:taxon-name-part></tp:taxon-name>).</article-title> <source>Les Cahiers Magellanes</source> <volume>3</volume>: <fpage>1</fpage>–<lpage>34</lpage>.</mixed-citation></ref><ref id="B11"><mixed-citation xmlns:xlink="http://www.w3.org/1999/xlink" xlink:type="simple">
          <person-group><name name-style="western"><surname>Danilevsky</surname><given-names>ML</given-names></name></person-group> (<year>2014</year>) <source>Longicorn beetles (<tp:taxon-name><tp:taxon-name-part taxon-name-part-type="order">Coleoptera</tp:taxon-name-part></tp:taxon-name>, <tp:taxon-name><tp:taxon-name-part taxon-name-part-type="superfamily">Cerambycoidea</tp:taxon-name-part></tp:taxon-name>) of Russia and adjacent countries. Part 1.</source> <publisher-name>Higher School Consulting</publisher-name>, <publisher-loc>Moscow, Russia</publisher-loc>, <size units="page">522 pp</size>.</mixed-citation></ref><ref id="B35"><mixed-citation xmlns:xlink="http://www.w3.org/1999/xlink" xlink:type="simple">
          <person-group><name name-style="western"><surname>Švácha</surname><given-names>P</given-names></name><name name-style="western"><surname>Danilevsky</surname><given-names>ML</given-names></name></person-group> (<year>1987</year>) <article-title>Cerambycoid larvae of Europe and Soviet Union. Part 1. Acta Universitatis <tp:taxon-name><tp:taxon-name-part taxon-name-part-type="subfamily">Carolinae</tp:taxon-name-part></tp:taxon-name>.</article-title> <source>Biologica</source> <volume>30</volume> [<issue>1986</issue>]: <fpage>1</fpage>–<lpage>186</lpage>.</mixed-citation></ref><ref id="B4"><mixed-citation xmlns:xlink="http://www.w3.org/1999/xlink" xlink:type="simple">
          <person-group><name name-style="western"><surname>Danilevsky</surname><given-names>ML</given-names></name></person-group> (<year>1999</year>) <article-title>Description of <italic><tp:taxon-name><tp:taxon-name-part taxon-name-part-type="genus">Miniprionus</tp:taxon-name-part></tp:taxon-name></italic> gen. n. from Middle Asia with new data in related genera (<tp:taxon-name><tp:taxon-name-part taxon-name-part-type="order">Coleoptera</tp:taxon-name-part></tp:taxon-name>: <tp:taxon-name><tp:taxon-name-part taxon-name-part-type="family">Cerambycidae</tp:taxon-name-part></tp:taxon-name>).</article-title> <source>Russian Entomological Journal</source> <volume>8</volume>(<issue>3</issue>): <fpage>189</fpage>–<lpage>190</lpage>.</mixed-citation></ref></ref-list></tp:taxon-treatment>
