# Supplementary material for: New data on distribution, biology, and ecology of longhorn beetles from the area of west Tajikistan (Coleoptera, Cerambycidae)
Source: Zookeys. 2016 Jul 21;(606):41–64. doi: 10.3897/zookeys.606.9190 (PMC4978010; doi:10.3897/zookeys.606.9190)
Supplement: XML Treatment for Trichoferus campestris [file zookeys.606.9190-treatment2.xml]

<!DOCTYPE tp:taxon-treatment
  PUBLIC "-//TaxonX//DTD Taxonomic Treatment Publishing DTD v0 20100105//EN" "tax-treatment-NSO.dtd">
<tp:taxon-treatment xmlns:tp="http://www.plazi.org/taxpub"><tp:treatment-meta><kwd-group><label>Taxon classification</label><kwd><named-content content-type="kingdom">Animalia</named-content></kwd><kwd><named-content content-type="order">Coleoptera</named-content></kwd><kwd><named-content content-type="family">Cerambycidae</named-content></kwd></kwd-group><mixed-citation publication-type="journal"><person-group><name><surname>Kadyrov</surname><given-names>Abdysalom Kh.</given-names></name><name><surname>Karpiński</surname><given-names>Lech</given-names></name><name><surname>Szczepański</surname><given-names>Wojciech T.</given-names></name><name><surname>Taszakowski</surname><given-names>Artur</given-names></name><name><surname>Walczak</surname><given-names>Marcin</given-names></name></person-group><article-title>New data on distribution, biology, and ecology of longhorn beetles from the area of west Tajikistan (<tp:taxon-name><tp:taxon-name-part taxon-name-part-type="order">Coleoptera</tp:taxon-name-part></tp:taxon-name>, <tp:taxon-name><tp:taxon-name-part taxon-name-part-type="family">Cerambycidae</tp:taxon-name-part></tp:taxon-name>)</article-title><source>Zookeys</source><day>21</day><month>7</month><year>2016</year><volume>2016</volume><issue>606</issue><fpage>41</fpage><lpage>64</lpage><pub-id pub-id-type="doi">10.3897/zookeys.606.9190</pub-id></mixed-citation></tp:treatment-meta><tp:nomenclature><tp:taxon-name>
              <tp:taxon-name-part taxon-name-part-type="genus">Trichoferus</tp:taxon-name-part>
              <tp:taxon-name-part taxon-name-part-type="species">campestris</tp:taxon-name-part>
            </tp:taxon-name><tp:taxon-authority>(Faldermann, 1835)</tp:taxon-authority><xref ref-type="fig" rid="F2">Fig. 1C</xref><!--PageBreak--><!--PageBreak--></tp:nomenclature><tp:treatment-sec sec-type="material" id="SECID0EFKAE"><title>Material examined.</title><p>Dushanbe env. [Душанбе], an orchard, on <italic><tp:taxon-name><tp:taxon-name-part taxon-name-part-type="genus">Salix</tp:taxon-name-part></tp:taxon-name></italic> sp. (<named-content xmlns:xlink="http://www.w3.org/1999/xlink" content-type="dwc:verbatimCoordinates" xlink:type="simple"><named-content content-type="geo-json" specific-use="{&#34;type&#34;:&#34;Point&#34;,&#34;coordinates&#34;:[68.900000,38.550000]}" id="NCID0EVKAE" xlink:type="simple">38°33‘N, 68°54‘E</named-content></named-content>), 920 m, 29 VI 2014, 1♂, 1♀, leg. <abbrev xmlns:xlink="http://www.w3.org/1999/xlink" xlink:title="Marcin Walczak" id="ABBRID0E1KAE" xlink:type="simple">MW</abbrev>.</p><!--PageBreak--><p>Region of Republican Subordination, Arykboshi [Aрыкбошй], a suburban area, at light (<named-content xmlns:xlink="http://www.w3.org/1999/xlink" content-type="dwc:verbatimCoordinates" xlink:type="simple"><named-content content-type="geo-json" specific-use="{&#34;type&#34;:&#34;Point&#34;,&#34;coordinates&#34;:[69.066667,38.566667]}" id="NCID0EDLAE" xlink:type="simple">38°34'N, 69°04'E</named-content></named-content>), 906 m, 28 VI 2014, 1♂, leg. <abbrev xmlns:xlink="http://www.w3.org/1999/xlink" xlink:title="Lech Karpiński" id="ABBRID0EILAE" xlink:type="simple">LK</abbrev>.</p><p>Region of Republican Subordination, Tojikobod (Точикобод), an orchard, at light (<named-content xmlns:xlink="http://www.w3.org/1999/xlink" content-type="dwc:verbatimCoordinates" xlink:type="simple"><named-content content-type="geo-json" specific-use="{&#34;type&#34;:&#34;Point&#34;,&#34;coordinates&#34;:[70.850000,39.083333]}" id="NCID0EQLAE" xlink:type="simple">39°05'N, 70°51'E</named-content></named-content>), 2223 m, 13 VII 2014, 1♀, leg. <abbrev xmlns:xlink="http://www.w3.org/1999/xlink" xlink:title="Lech Karpiński" id="ABBRID0EVLAE" xlink:type="simple">LK</abbrev>.</p><p>
              <italic><tp:taxon-name><tp:taxon-name-part taxon-name-part-type="genus">Trichoferus</tp:taxon-name-part> <tp:taxon-name-part taxon-name-part-type="species">campestris</tp:taxon-name-part></tp:taxon-name></italic> is considered an invasive species, which has rapidly increased its range in recent years. Its presence in Europe has recently been confirmed inter alia in Romania (2003) (<xref ref-type="bibr" rid="B13">Dascălu and Serafim 2011</xref>), the Czech Republic (2006), Slovakia (2007) (<xref ref-type="bibr" rid="B30">Sabol 2009</xref>), and Poland (2009) (<xref ref-type="bibr" rid="B24">Kruszelnicki 2010</xref>). However, the species appears to be native to China, Japan, the Korean peninsula, Mongolia, Russia, and Central Asia, including Tajikistan (<xref ref-type="bibr" rid="B17">Grebennikov et al. 2010</xref>, Dascalu et al. 2013). The larvae are polyphagous on both deciduous and coniferous trees, although the species seems to prefer light deciduous forests and especially orchards. The adults are active at night from June to August and are often attracted to artificial sources of light (<xref ref-type="bibr" rid="B21">Kadyrov 2007</xref>).</p></tp:treatment-sec><tp:treatment-sec><!--Section generated to contain objects referenced in tp:taxon-treatment.--><fig id="F2" position="float" orientation="portrait"><label>Figure 1.</label><caption><p>Photos of longhorn beetles specimens collected during the expedition to Tajikistan in 2014: <bold>A</bold> <italic><tp:taxon-name><tp:taxon-name-part taxon-name-part-type="genus">Psilotarsus</tp:taxon-name-part> <tp:taxon-name-part taxon-name-part-type="species">turkestanicus</tp:taxon-name-part></tp:taxon-name></italic> (male) <bold>B</bold> <italic><tp:taxon-name><tp:taxon-name-part taxon-name-part-type="genus">Psilotarsus</tp:taxon-name-part> <tp:taxon-name-part taxon-name-part-type="species">turkestanicus</tp:taxon-name-part></tp:taxon-name></italic> (female) <bold>C</bold> <italic><tp:taxon-name><tp:taxon-name-part taxon-name-part-type="genus">Trichoferus</tp:taxon-name-part> <tp:taxon-name-part taxon-name-part-type="species">campestris</tp:taxon-name-part></tp:taxon-name></italic> <bold>D</bold> <italic><tp:taxon-name><tp:taxon-name-part taxon-name-part-type="genus">Aeolesthes</tp:taxon-name-part> <tp:taxon-name-part taxon-name-part-type="species">sarta</tp:taxon-name-part></tp:taxon-name></italic> <bold>E</bold> <italic><tp:taxon-name><tp:taxon-name-part taxon-name-part-type="genus">Neoplocaederus</tp:taxon-name-part> <tp:taxon-name-part taxon-name-part-type="species">scapularis</tp:taxon-name-part></tp:taxon-name></italic> (male) <bold>F</bold> <italic><tp:taxon-name><tp:taxon-name-part taxon-name-part-type="genus">Neoplocaederus</tp:taxon-name-part> <tp:taxon-name-part taxon-name-part-type="species">scapularis</tp:taxon-name-part></tp:taxon-name></italic> (female) <bold>G</bold> <italic><tp:taxon-name><tp:taxon-name-part taxon-name-part-type="genus">Turkaromia</tp:taxon-name-part> <tp:taxon-name-part taxon-name-part-type="species">gromenkoi</tp:taxon-name-part></tp:taxon-name></italic> <bold>H</bold> <italic><tp:taxon-name><tp:taxon-name-part taxon-name-part-type="genus">Ropalopus</tp:taxon-name-part> <tp:taxon-name-part taxon-name-part-type="species">nadari</tp:taxon-name-part></tp:taxon-name></italic> <bold>I</bold> <italic><tp:taxon-name><tp:taxon-name-part taxon-name-part-type="genus">Turanium</tp:taxon-name-part> <tp:taxon-name-part taxon-name-part-type="species">pilosum</tp:taxon-name-part></tp:taxon-name></italic>.</p></caption><graphic xmlns:xlink="http://www.w3.org/1999/xlink" xlink:href="zookeys-606-041-g002.jpg" position="float" orientation="portrait" xlink:type="simple" id="oo_96752.jpg"/></fig></tp:treatment-sec><ref-list><ref id="B13"><mixed-citation xmlns:xlink="http://www.w3.org/1999/xlink" xlink:type="simple">
          <person-group><name name-style="western"><surname>Dascălu</surname><given-names>MM</given-names></name><name name-style="western"><surname>Serafim</surname><given-names>R</given-names></name></person-group> (<year>2011</year>) <article-title><italic><tp:taxon-name><tp:taxon-name-part taxon-name-part-type="genus">Trichoferus</tp:taxon-name-part> <tp:taxon-name-part taxon-name-part-type="species">campestris</tp:taxon-name-part></tp:taxon-name></italic> (Faldermann, 1835): an alien longhorn beetle in Romania.</article-title> <source>Proceedings of the Annual Zoological Congress of ‘Grigore Antipa’ Museum</source> (<publisher-loc>Bucarest</publisher-loc>, 2011-11-23/25): <lpage>103</lpage>.</mixed-citation></ref><ref id="B30"><mixed-citation xmlns:xlink="http://www.w3.org/1999/xlink" xlink:type="simple">
          <person-group><name name-style="western"><surname>Sabol</surname><given-names>O</given-names></name></person-group> (<year>2009</year>) <article-title><italic><tp:taxon-name><tp:taxon-name-part taxon-name-part-type="genus">Trichoferus</tp:taxon-name-part> <tp:taxon-name-part taxon-name-part-type="species">campestris</tp:taxon-name-part></tp:taxon-name></italic> (<tp:taxon-name><tp:taxon-name-part taxon-name-part-type="order">Coleoptera</tp:taxon-name-part></tp:taxon-name>: <tp:taxon-name><tp:taxon-name-part taxon-name-part-type="family">Cerambycidae</tp:taxon-name-part></tp:taxon-name>) – a new species of longhorn beetle for the Czech Republic and Slovakia.</article-title> <source>Klapalekiana</source> <volume>45</volume>(<issue>3–4</issue>): <fpage>199</fpage>–<lpage>201</lpage>.</mixed-citation></ref><ref id="B24"><mixed-citation xmlns:xlink="http://www.w3.org/1999/xlink" xlink:type="simple">
          <person-group><name name-style="western"><surname>Kruszelnicki</surname><given-names>L</given-names></name></person-group> (<year>2010</year>) <article-title><italic><tp:taxon-name><tp:taxon-name-part taxon-name-part-type="genus">Trichoferus</tp:taxon-name-part> <tp:taxon-name-part taxon-name-part-type="species">campestris</tp:taxon-name-part></tp:taxon-name></italic> (Faldermann, 1835) (<tp:taxon-name><tp:taxon-name-part taxon-name-part-type="order">Coleoptera</tp:taxon-name-part></tp:taxon-name>: <tp:taxon-name><tp:taxon-name-part taxon-name-part-type="family">Cerambycidae</tp:taxon-name-part></tp:taxon-name>) in Poland.</article-title> <source>Acta entomologica silesiana</source> <volume>18</volume>: <fpage>39</fpage>–<lpage>40</lpage>.</mixed-citation></ref><ref id="B17"><mixed-citation xmlns:xlink="http://www.w3.org/1999/xlink" xlink:type="simple">
          <person-group><name name-style="western"><surname>Grebennikov</surname><given-names>VV</given-names></name><name name-style="western"><surname>Gill</surname><given-names>BD</given-names></name><name name-style="western"><surname>Vigneault</surname><given-names>R</given-names></name></person-group> (<year>2010</year>) <article-title><italic><tp:taxon-name><tp:taxon-name-part taxon-name-part-type="genus">Trichoferus</tp:taxon-name-part> <tp:taxon-name-part taxon-name-part-type="species">campestris</tp:taxon-name-part></tp:taxon-name></italic> (Falmermann) (<tp:taxon-name><tp:taxon-name-part taxon-name-part-type="order">Coleoptera</tp:taxon-name-part></tp:taxon-name>: <tp:taxon-name><tp:taxon-name-part taxon-name-part-type="family">Cerambycidae</tp:taxon-name-part></tp:taxon-name>), an Asian wood-boring beetle recorded in North America.</article-title> <source>The Coleopterists Bulletin</source> <volume>64</volume>: <fpage>13</fpage>–<lpage>20</lpage>. doi: <ext-link xlink:type="simple" ext-link-type="doi" xlink:href="10.1649/0010-065X-64.1.13">10.1649/0010-065X-64.1.13</ext-link></mixed-citation></ref><ref id="B21"><mixed-citation xmlns:xlink="http://www.w3.org/1999/xlink" xlink:type="simple">
          <person-group><name name-style="western"><surname>Kadyrov</surname><given-names>AKh</given-names></name></person-group> (<year>2007</year>) <source>The cambioxylophagus beetles of the south-eastern part of Central Asia.</source> <publisher-name>Dushanbe</publisher-name>, <publisher-loc>Tajikistan</publisher-loc>, <size units="page">274 pp</size>.</mixed-citation></ref></ref-list></tp:taxon-treatment>
