# Supplementary material for: New data on distribution, biology, and ecology of longhorn beetles from the area of west Tajikistan (Coleoptera, Cerambycidae)
Source: Zookeys. 2016 Jul 21;(606):41–64. doi: 10.3897/zookeys.606.9190 (PMC4978010; doi:10.3897/zookeys.606.9190)
Supplement: XML Treatment for Aeolesthes (Aeolesthes) sarta [file zookeys.606.9190-treatment3.xml]

<!DOCTYPE tp:taxon-treatment
  PUBLIC "-//TaxonX//DTD Taxonomic Treatment Publishing DTD v0 20100105//EN" "tax-treatment-NSO.dtd">
<tp:taxon-treatment xmlns:tp="http://www.plazi.org/taxpub"><tp:treatment-meta><kwd-group><label>Taxon classification</label><kwd><named-content content-type="kingdom">Animalia</named-content></kwd><kwd><named-content content-type="order">Coleoptera</named-content></kwd><kwd><named-content content-type="family">Cerambycidae</named-content></kwd></kwd-group><mixed-citation publication-type="journal"><person-group><name><surname>Kadyrov</surname><given-names>Abdysalom Kh.</given-names></name><name><surname>Karpiński</surname><given-names>Lech</given-names></name><name><surname>Szczepański</surname><given-names>Wojciech T.</given-names></name><name><surname>Taszakowski</surname><given-names>Artur</given-names></name><name><surname>Walczak</surname><given-names>Marcin</given-names></name></person-group><article-title>New data on distribution, biology, and ecology of longhorn beetles from the area of west Tajikistan (<tp:taxon-name><tp:taxon-name-part taxon-name-part-type="order">Coleoptera</tp:taxon-name-part></tp:taxon-name>, <tp:taxon-name><tp:taxon-name-part taxon-name-part-type="family">Cerambycidae</tp:taxon-name-part></tp:taxon-name>)</article-title><source>Zookeys</source><day>21</day><month>7</month><year>2016</year><volume>2016</volume><issue>606</issue><fpage>41</fpage><lpage>64</lpage><pub-id pub-id-type="doi">10.3897/zookeys.606.9190</pub-id></mixed-citation></tp:treatment-meta><tp:nomenclature><tp:taxon-name>
              <tp:taxon-name-part taxon-name-part-type="genus">Aeolesthes</tp:taxon-name-part> (<tp:taxon-name-part taxon-name-part-type="subgenus">Aeolesthes</tp:taxon-name-part>) <tp:taxon-name-part taxon-name-part-type="species">sarta</tp:taxon-name-part></tp:taxon-name><tp:taxon-authority>(Solsky, 1871)</tp:taxon-authority><xref ref-type="fig" rid="F2">Fig. 1D</xref></tp:nomenclature><tp:treatment-sec sec-type="material" id="SECID0EDOAE"><title>Material examined.</title><p>Dushanbe [Душанбе], city center, at light (<named-content xmlns:xlink="http://www.w3.org/1999/xlink" content-type="dwc:verbatimCoordinates" xlink:type="simple"><named-content content-type="geo-json" specific-use="{&#34;type&#34;:&#34;Point&#34;,&#34;coordinates&#34;:[68.733333,38.566667]}" id="NCID0EMOAE" xlink:type="simple">38°34'N, 68°44'E</named-content></named-content>), 871 m, 7 VII 2014, 1♂, leg. <abbrev xmlns:xlink="http://www.w3.org/1999/xlink" xlink:title="Wojciech T. Szczepański" id="ABBRID0EROAE" xlink:type="simple">WTS</abbrev>.</p><p>Region of Republican Subordination, Romit [Ромит], river valley, at light (<named-content xmlns:xlink="http://www.w3.org/1999/xlink" content-type="dwc:verbatimCoordinates" xlink:type="simple"><named-content content-type="geo-json" specific-use="{&#34;type&#34;:&#34;Point&#34;,&#34;coordinates&#34;:[69.266667,38.766667]}" id="NCID0EZOAE" xlink:type="simple">38°46'N, 69°16'E</named-content></named-content>), 1283 m, 26 VI 2014, 1♂, 2♀♀, leg. <abbrev xmlns:xlink="http://www.w3.org/1999/xlink" xlink:title="Lech Karpiński" id="ABBRID0E5OAE" xlink:type="simple">LK</abbrev>.</p><p>Region of Republican Subordination, Karatag [Каратаг], at light, (<named-content xmlns:xlink="http://www.w3.org/1999/xlink" content-type="dwc:verbatimCoordinates" xlink:type="simple"><named-content content-type="geo-json" specific-use="{&#34;type&#34;:&#34;Point&#34;,&#34;coordinates&#34;:[68.366667,38.683333]}" id="NCID0EGPAE" xlink:type="simple">38°41'N, 68°22'E</named-content></named-content>), 1108 m, 30 VI 2014, 1♀, leg. <abbrev xmlns:xlink="http://www.w3.org/1999/xlink" xlink:title="Lech Karpiński" id="ABBRID0ELPAE" xlink:type="simple">LK</abbrev>.</p><p>The city longhorn beetle <italic><tp:taxon-name><tp:taxon-name-part taxon-name-part-type="genus">Aeolesthes</tp:taxon-name-part> <tp:taxon-name-part taxon-name-part-type="species">sarta</tp:taxon-name-part></tp:taxon-name></italic> is a species widely distributed throughout the Palaearctic and the Oriental region. It is believed that it originated in Pakistan and Western India from which it spread to Afghanistan, Iran, and to Central Asia (<xref ref-type="bibr" rid="B26">Orlinskii et al. 1991</xref>).</p><p>The species is polyphagous with a wide range of host plants and it primarily attacks tree trunks. For this reason, the species is considered a serious pest in the countries in which it occurs. In many cities of Central Asia, poplars and willows have been destroyed as well as plane trees, acacias, and ashes in Dushanbe (<xref ref-type="bibr" rid="B21">Kadyrov 2007</xref>). It takes two years for the larvae to develop. The adults overwinter in a pupal cell and emerge in the following spring. The flight period of adults begins in the second part of April and lasts more or less until mid-July. Imagines are generally active in the evening and night and very often are attracted to sources of light (<xref ref-type="bibr" rid="B21">Kadyrov 2007</xref>).</p><p>It was observed that <italic><tp:taxon-name><tp:taxon-name-part taxon-name-part-type="genus">Aeolesthes</tp:taxon-name-part> <tp:taxon-name-part taxon-name-part-type="species">sarta</tp:taxon-name-part></tp:taxon-name></italic> attacks both maximally exposed and shaded trees. The larval feeding grounds (Fig. <xref ref-type="fig" rid="F4">3D</xref>) of this species were additionally found in two other locations: Garavuti env. [<named-content xmlns:xlink="http://www.w3.org/1999/xlink" content-type="dwc:verbatimCoordinates" xlink:type="simple"><named-content content-type="geo-json" specific-use="{&#34;type&#34;:&#34;Point&#34;,&#34;coordinates&#34;:[68.516667,37.583333]}" id="NCID0E2QAE" xlink:type="simple">37°35'N, 68°31'E</named-content></named-content>] and Shahrinav env. [<named-content xmlns:xlink="http://www.w3.org/1999/xlink" content-type="dwc:verbatimCoordinates" xlink:type="simple"><named-content content-type="geo-json" specific-use="{&#34;type&#34;:&#34;Point&#34;,&#34;coordinates&#34;:[68.316667,38.600000]}" id="NCID0EDRAE" xlink:type="simple">38°36’N, 68°19'E</named-content></named-content>]. In above-mentioned Romit area, in addition to the imagines that were collected, about 20 larvae of <italic><tp:taxon-name><tp:taxon-name-part taxon-name-part-type="genus">Aeolesthes</tp:taxon-name-part> <tp:taxon-name-part taxon-name-part-type="species">sarta</tp:taxon-name-part></tp:taxon-name></italic> (Fig. <xref ref-type="fig" rid="F4">3E</xref>) were also found on a dead trunk of <italic><tp:taxon-name><tp:taxon-name-part taxon-name-part-type="genus">Prunus</tp:taxon-name-part></tp:taxon-name></italic> sp. (Fig. <xref ref-type="fig" rid="F4">3F</xref>).</p></tp:treatment-sec><tp:treatment-sec><!--Section generated to contain objects referenced in tp:taxon-treatment.--><fig id="F2" position="float" orientation="portrait"><label>Figure 1.</label><caption><p>Photos of longhorn beetles specimens collected during the expedition to Tajikistan in 2014: <bold>A</bold> <italic><tp:taxon-name><tp:taxon-name-part taxon-name-part-type="genus">Psilotarsus</tp:taxon-name-part> <tp:taxon-name-part taxon-name-part-type="species">turkestanicus</tp:taxon-name-part></tp:taxon-name></italic> (male) <bold>B</bold> <italic><tp:taxon-name><tp:taxon-name-part taxon-name-part-type="genus">Psilotarsus</tp:taxon-name-part> <tp:taxon-name-part taxon-name-part-type="species">turkestanicus</tp:taxon-name-part></tp:taxon-name></italic> (female) <bold>C</bold> <italic><tp:taxon-name><tp:taxon-name-part taxon-name-part-type="genus">Trichoferus</tp:taxon-name-part> <tp:taxon-name-part taxon-name-part-type="species">campestris</tp:taxon-name-part></tp:taxon-name></italic> <bold>D</bold> <italic><tp:taxon-name><tp:taxon-name-part taxon-name-part-type="genus">Aeolesthes</tp:taxon-name-part> <tp:taxon-name-part taxon-name-part-type="species">sarta</tp:taxon-name-part></tp:taxon-name></italic> <bold>E</bold> <italic><tp:taxon-name><tp:taxon-name-part taxon-name-part-type="genus">Neoplocaederus</tp:taxon-name-part> <tp:taxon-name-part taxon-name-part-type="species">scapularis</tp:taxon-name-part></tp:taxon-name></italic> (male) <bold>F</bold> <italic><tp:taxon-name><tp:taxon-name-part taxon-name-part-type="genus">Neoplocaederus</tp:taxon-name-part> <tp:taxon-name-part taxon-name-part-type="species">scapularis</tp:taxon-name-part></tp:taxon-name></italic> (female) <bold>G</bold> <italic><tp:taxon-name><tp:taxon-name-part taxon-name-part-type="genus">Turkaromia</tp:taxon-name-part> <tp:taxon-name-part taxon-name-part-type="species">gromenkoi</tp:taxon-name-part></tp:taxon-name></italic> <bold>H</bold> <italic><tp:taxon-name><tp:taxon-name-part taxon-name-part-type="genus">Ropalopus</tp:taxon-name-part> <tp:taxon-name-part taxon-name-part-type="species">nadari</tp:taxon-name-part></tp:taxon-name></italic> <bold>I</bold> <italic><tp:taxon-name><tp:taxon-name-part taxon-name-part-type="genus">Turanium</tp:taxon-name-part> <tp:taxon-name-part taxon-name-part-type="species">pilosum</tp:taxon-name-part></tp:taxon-name></italic>.</p></caption><graphic xmlns:xlink="http://www.w3.org/1999/xlink" xlink:href="zookeys-606-041-g002.jpg" position="float" orientation="portrait" xlink:type="simple" id="oo_96752.jpg"/></fig><fig id="F4" position="float" orientation="portrait"><label>Figure 3.</label><caption><p>Field photos of imagines in nature, their habitats and larval feeding grounds of several Tajik cerambycid species: <bold>A</bold> female of <italic><tp:taxon-name><tp:taxon-name-part taxon-name-part-type="genus">Psilotarsus</tp:taxon-name-part> <tp:taxon-name-part taxon-name-part-type="species">turkestanicus</tp:taxon-name-part></tp:taxon-name></italic> before laying of eggs <bold>B</bold> general view of the location of <italic><tp:taxon-name><tp:taxon-name-part taxon-name-part-type="genus">Psilotarsus</tp:taxon-name-part> <tp:taxon-name-part taxon-name-part-type="species">turkestanicus</tp:taxon-name-part></tp:taxon-name></italic> <bold>C</bold> detailed view of a semi-ruderal plant community, the habitat of <italic><tp:taxon-name><tp:taxon-name-part taxon-name-part-type="genus">Psilotarsus</tp:taxon-name-part> <tp:taxon-name-part taxon-name-part-type="species">turkestanicus</tp:taxon-name-part></tp:taxon-name></italic> <bold>D</bold> larval feeding grounds of <italic><tp:taxon-name><tp:taxon-name-part taxon-name-part-type="genus">Aeolesthes</tp:taxon-name-part> <tp:taxon-name-part taxon-name-part-type="species">sarta</tp:taxon-name-part></tp:taxon-name></italic> <bold>E</bold> one of the last larval instars of <italic><tp:taxon-name><tp:taxon-name-part taxon-name-part-type="genus">Aeolesthes</tp:taxon-name-part> <tp:taxon-name-part taxon-name-part-type="species">sarta</tp:taxon-name-part></tp:taxon-name></italic> <bold>F</bold> riverside woodlands with dying trees, the habitat of <italic><tp:taxon-name><tp:taxon-name-part taxon-name-part-type="genus">Aeolesthes</tp:taxon-name-part> <tp:taxon-name-part taxon-name-part-type="species">sarta</tp:taxon-name-part></tp:taxon-name></italic> <bold>G</bold> mountain meadow overgrown by <italic><tp:taxon-name><tp:taxon-name-part taxon-name-part-type="genus">Prangos</tp:taxon-name-part></tp:taxon-name></italic> and <italic><tp:taxon-name><tp:taxon-name-part taxon-name-part-type="genus">Ferula</tp:taxon-name-part></tp:taxon-name></italic>, the habitat of <italic><tp:taxon-name><tp:taxon-name-part taxon-name-part-type="genus">Agapanthia</tp:taxon-name-part> <tp:taxon-name-part taxon-name-part-type="species">soror</tp:taxon-name-part></tp:taxon-name></italic> and <italic><tp:taxon-name><tp:taxon-name-part taxon-name-part-type="genus">Neoplocaederus</tp:taxon-name-part> <tp:taxon-name-part taxon-name-part-type="species">scapularis</tp:taxon-name-part></tp:taxon-name></italic> <bold>H</bold> <italic><tp:taxon-name><tp:taxon-name-part taxon-name-part-type="genus">Neoplocaederus</tp:taxon-name-part> <tp:taxon-name-part taxon-name-part-type="species">scapularis</tp:taxon-name-part></tp:taxon-name></italic> on an overblown inflorescence of <italic><tp:taxon-name><tp:taxon-name-part taxon-name-part-type="genus">Ferula</tp:taxon-name-part></tp:taxon-name></italic>.</p></caption><graphic xmlns:xlink="http://www.w3.org/1999/xlink" xlink:href="zookeys-606-041-g004.jpg" position="float" orientation="portrait" xlink:type="simple" id="oo_96754.jpg"/></fig></tp:treatment-sec><ref-list><ref id="B26"><mixed-citation xmlns:xlink="http://www.w3.org/1999/xlink" xlink:type="simple">
          <person-group><name name-style="western"><surname>Orlinskii</surname><given-names>AD</given-names></name><name name-style="western"><surname>Shahramanov</surname><given-names>IK</given-names></name><name name-style="western"><surname>Muhanov</surname><given-names>S</given-names></name><name name-style="western"><surname>Maslyakov</surname><given-names>VY</given-names></name></person-group> (<year>1991</year>) <article-title>Potential quarantine forest pests in the USSR.</article-title> <source>Zashchita Rastenii</source> <volume>11</volume>: <fpage>37</fpage>–<lpage>42</lpage>.</mixed-citation></ref><ref id="B21"><mixed-citation xmlns:xlink="http://www.w3.org/1999/xlink" xlink:type="simple">
          <person-group><name name-style="western"><surname>Kadyrov</surname><given-names>AKh</given-names></name></person-group> (<year>2007</year>) <source>The cambioxylophagus beetles of the south-eastern part of Central Asia.</source> <publisher-name>Dushanbe</publisher-name>, <publisher-loc>Tajikistan</publisher-loc>, <size units="page">274 pp</size>.</mixed-citation></ref></ref-list></tp:taxon-treatment>
