# Supplementary material for: New data on distribution, biology, and ecology of longhorn beetles from the area of west Tajikistan (Coleoptera, Cerambycidae)
Source: Zookeys. 2016 Jul 21;(606):41–64. doi: 10.3897/zookeys.606.9190 (PMC4978010; doi:10.3897/zookeys.606.9190)
Supplement: XML Treatment for Turkaromia gromenkoi [file zookeys.606.9190-treatment5.xml]

<!DOCTYPE tp:taxon-treatment
  PUBLIC "-//TaxonX//DTD Taxonomic Treatment Publishing DTD v0 20100105//EN" "tax-treatment-NSO.dtd">
<tp:taxon-treatment xmlns:tp="http://www.plazi.org/taxpub"><tp:treatment-meta><kwd-group><label>Taxon classification</label><kwd><named-content content-type="kingdom">Animalia</named-content></kwd><kwd><named-content content-type="order">Coleoptera</named-content></kwd><kwd><named-content content-type="family">Cerambycidae</named-content></kwd></kwd-group><mixed-citation publication-type="journal"><person-group><name><surname>Kadyrov</surname><given-names>Abdysalom Kh.</given-names></name><name><surname>Karpiński</surname><given-names>Lech</given-names></name><name><surname>Szczepański</surname><given-names>Wojciech T.</given-names></name><name><surname>Taszakowski</surname><given-names>Artur</given-names></name><name><surname>Walczak</surname><given-names>Marcin</given-names></name></person-group><article-title>New data on distribution, biology, and ecology of longhorn beetles from the area of west Tajikistan (<tp:taxon-name><tp:taxon-name-part taxon-name-part-type="order">Coleoptera</tp:taxon-name-part></tp:taxon-name>, <tp:taxon-name><tp:taxon-name-part taxon-name-part-type="family">Cerambycidae</tp:taxon-name-part></tp:taxon-name>)</article-title><source>Zookeys</source><day>21</day><month>7</month><year>2016</year><volume>2016</volume><issue>606</issue><fpage>41</fpage><lpage>64</lpage><pub-id pub-id-type="doi">10.3897/zookeys.606.9190</pub-id></mixed-citation></tp:treatment-meta><tp:nomenclature><tp:taxon-name>
              <tp:taxon-name-part taxon-name-part-type="genus">Turkaromia</tp:taxon-name-part>
              <tp:taxon-name-part taxon-name-part-type="species">gromenkoi</tp:taxon-name-part>
            </tp:taxon-name><tp:taxon-authority>Danilevsky, 2000</tp:taxon-authority><xref ref-type="fig" rid="F2">Fig. 1G</xref></tp:nomenclature><tp:treatment-sec sec-type="material" id="SECID0EAYAE"><title>Material examined.</title><p>Sughd Region, Iskanderkul [Искандарkӯл], bushes near a river valley (<named-content xmlns:xlink="http://www.w3.org/1999/xlink" content-type="dwc:verbatimCoordinates" xlink:type="simple"><named-content content-type="geo-json" specific-use="{&#34;type&#34;:&#34;Point&#34;,&#34;coordinates&#34;:[68.400000,39.083333]}" id="NCID0EJYAE" xlink:type="simple">39°05'N, 68°24'E</named-content></named-content>), 2300 m, 18 VII 2014, 1♀, leg. <abbrev xmlns:xlink="http://www.w3.org/1999/xlink" xlink:title="Artur Taszakowski" id="ABBRID0EOYAE" xlink:type="simple">AT</abbrev>.</p><p>The genus <italic><tp:taxon-name><tp:taxon-name-part taxon-name-part-type="genus">Turkaromia</tp:taxon-name-part></tp:taxon-name></italic> Danilevsky, 1993 was quite recently separated by <xref ref-type="bibr" rid="B3">Danilevsky (1993)</xref> and includes two species, <italic><tp:taxon-name><tp:taxon-name-part taxon-name-part-type="genus">Turkaromia</tp:taxon-name-part> <tp:taxon-name-part taxon-name-part-type="species">pruinosa</tp:taxon-name-part></tp:taxon-name></italic> (Reitter, 1903) and <italic><tp:taxon-name><tp:taxon-name-part taxon-name-part-type="genus">Turkaromia</tp:taxon-name-part> <tp:taxon-name-part taxon-name-part-type="species">gromenkoi</tp:taxon-name-part></tp:taxon-name></italic>, which are distributed in the region of Central Asia. According to <xref ref-type="bibr" rid="B5">Danilevsky (2000)</xref>, <italic><tp:taxon-name><tp:taxon-name-part taxon-name-part-type="genus">Turkaromia</tp:taxon-name-part> <tp:taxon-name-part taxon-name-part-type="species">gromenkoi</tp:taxon-name-part></tp:taxon-name></italic> is distributed in the western part of the Gissar Mountain ridge in Uzbekistan and Tajikistan. The species was described from four specimens: one male and two females from Kaltakol (Uzbekistan) and one female from Iskanderkul (Tajikistan). All specimens were observed in July. The biology and ecology of species as well as the stages of the larvae and pupae are unknown.</p><p>In the environs of the Iskanderkul Lake, we observed one female on a flower (<tp:taxon-name><tp:taxon-name-part taxon-name-part-type="family">Apiaceae</tp:taxon-name-part></tp:taxon-name>) in a biotope near a river valley that had been overgrown by willows (<italic><tp:taxon-name><tp:taxon-name-part taxon-name-part-type="genus">Salix</tp:taxon-name-part></tp:taxon-name></italic> spp.) and shan birches <italic><tp:taxon-name><tp:taxon-name-part taxon-name-part-type="genus">Betula</tp:taxon-name-part> <tp:taxon-name-part taxon-name-part-type="species">tianschanica</tp:taxon-name-part></tp:taxon-name></italic> (Fig. <xref ref-type="fig" rid="F5">4A</xref>). The larvae probably develop in the living wood of willows similar to the related species <italic><tp:taxon-name><tp:taxon-name-part taxon-name-part-type="genus">Turkaromia</tp:taxon-name-part> <tp:taxon-name-part taxon-name-part-type="species">pruinosa</tp:taxon-name-part></tp:taxon-name></italic>. In the immediate vicinity of the area where the beetle was collected, we found sawdust-like waste on the outside of the trunk of a middle-aged willow (Fig. <xref ref-type="fig" rid="F5">4B</xref>), which was probably the result of the larval feeding of <italic><tp:taxon-name><tp:taxon-name-part taxon-name-part-type="genus">Turkaromia</tp:taxon-name-part> <tp:taxon-name-part taxon-name-part-type="species">gromenkoi</tp:taxon-name-part></tp:taxon-name></italic>.</p><fig id="F5" position="float" orientation="portrait"><label>Figure 4.</label><caption><p>Field photos of imagines in nature, their habitats and larval feeding grounds of several Tajik cerambycid species: <bold>A</bold> birch and willow bushes near a river valley, the habitat of <italic><tp:taxon-name><tp:taxon-name-part taxon-name-part-type="genus">Turkaromia</tp:taxon-name-part> <tp:taxon-name-part taxon-name-part-type="species">gromenkoi</tp:taxon-name-part></tp:taxon-name></italic> <bold>B</bold> sawdust-like waste on the outside of the trunk of a middle-aged willow, the probable result of the larval feeding of <italic><tp:taxon-name><tp:taxon-name-part taxon-name-part-type="genus">Turkaromia</tp:taxon-name-part> <tp:taxon-name-part taxon-name-part-type="species">gromenkoi</tp:taxon-name-part></tp:taxon-name></italic> <bold>C</bold> female of <italic><tp:taxon-name><tp:taxon-name-part taxon-name-part-type="genus">Ropalopus</tp:taxon-name-part> <tp:taxon-name-part taxon-name-part-type="species">nadari</tp:taxon-name-part></tp:taxon-name></italic> on the bark of <italic><tp:taxon-name><tp:taxon-name-part taxon-name-part-type="genus">Malus</tp:taxon-name-part> <tp:taxon-name-part taxon-name-part-type="species">sieversii</tp:taxon-name-part></tp:taxon-name></italic> <bold>D</bold> walnut and apple trees in a mountain valley, the habitat of <italic><tp:taxon-name><tp:taxon-name-part taxon-name-part-type="genus">Turanium</tp:taxon-name-part> <tp:taxon-name-part taxon-name-part-type="species">pilosum</tp:taxon-name-part></tp:taxon-name></italic> and <italic><tp:taxon-name><tp:taxon-name-part taxon-name-part-type="genus">Ropalopus</tp:taxon-name-part> <tp:taxon-name-part taxon-name-part-type="species">nadari</tp:taxon-name-part></tp:taxon-name></italic> <bold>E</bold> larval feeding grounds of <italic><tp:taxon-name><tp:taxon-name-part taxon-name-part-type="genus">Turanium</tp:taxon-name-part> <tp:taxon-name-part taxon-name-part-type="species">pilosum</tp:taxon-name-part></tp:taxon-name></italic> <bold>F</bold> tugay in the Vakhsh River valley, the habitat of <italic><tp:taxon-name><tp:taxon-name-part taxon-name-part-type="genus">Chlorophorus</tp:taxon-name-part> <tp:taxon-name-part taxon-name-part-type="species">elaeagni</tp:taxon-name-part></tp:taxon-name></italic> and <italic><tp:taxon-name><tp:taxon-name-part taxon-name-part-type="genus">Chlorophorus</tp:taxon-name-part> <tp:taxon-name-part taxon-name-part-type="species">faldermanni</tp:taxon-name-part></tp:taxon-name></italic> <bold>G</bold> tugay with blossoming <italic><tp:taxon-name><tp:taxon-name-part taxon-name-part-type="genus">Tamarix</tp:taxon-name-part></tp:taxon-name></italic> in the Vakhsh River valley <bold>H</bold> male and female of <italic><tp:taxon-name><tp:taxon-name-part taxon-name-part-type="genus">Agapanthia</tp:taxon-name-part> <tp:taxon-name-part taxon-name-part-type="species">soror</tp:taxon-name-part></tp:taxon-name></italic> in copula on <italic><tp:taxon-name><tp:taxon-name-part taxon-name-part-type="genus">Prangos</tp:taxon-name-part></tp:taxon-name></italic>.</p></caption><graphic xmlns:xlink="http://www.w3.org/1999/xlink" xlink:href="zookeys-606-041-g005.jpg" position="float" orientation="portrait" xlink:type="simple" id="oo_96755.jpg"/></fig><p>It is noteworthy that only one specimen was found despite a few hours of examining the plot using various methods. The presence of only a single female may indicate the end of the period of the occurrence of this species. It appears that <italic><tp:taxon-name><tp:taxon-name-part taxon-name-part-type="genus">Turkaromia</tp:taxon-name-part> <tp:taxon-name-part taxon-name-part-type="species">gromenkoi</tp:taxon-name-part></tp:taxon-name></italic> is endemic to the Gissar Mountains.</p></tp:treatment-sec><tp:treatment-sec><!--Section generated to contain objects referenced in tp:taxon-treatment.--><fig id="F2" position="float" orientation="portrait"><label>Figure 1.</label><caption><p>Photos of longhorn beetles specimens collected during the expedition to Tajikistan in 2014: <bold>A</bold> <italic><tp:taxon-name><tp:taxon-name-part taxon-name-part-type="genus">Psilotarsus</tp:taxon-name-part> <tp:taxon-name-part taxon-name-part-type="species">turkestanicus</tp:taxon-name-part></tp:taxon-name></italic> (male) <bold>B</bold> <italic><tp:taxon-name><tp:taxon-name-part taxon-name-part-type="genus">Psilotarsus</tp:taxon-name-part> <tp:taxon-name-part taxon-name-part-type="species">turkestanicus</tp:taxon-name-part></tp:taxon-name></italic> (female) <bold>C</bold> <italic><tp:taxon-name><tp:taxon-name-part taxon-name-part-type="genus">Trichoferus</tp:taxon-name-part> <tp:taxon-name-part taxon-name-part-type="species">campestris</tp:taxon-name-part></tp:taxon-name></italic> <bold>D</bold> <italic><tp:taxon-name><tp:taxon-name-part taxon-name-part-type="genus">Aeolesthes</tp:taxon-name-part> <tp:taxon-name-part taxon-name-part-type="species">sarta</tp:taxon-name-part></tp:taxon-name></italic> <bold>E</bold> <italic><tp:taxon-name><tp:taxon-name-part taxon-name-part-type="genus">Neoplocaederus</tp:taxon-name-part> <tp:taxon-name-part taxon-name-part-type="species">scapularis</tp:taxon-name-part></tp:taxon-name></italic> (male) <bold>F</bold> <italic><tp:taxon-name><tp:taxon-name-part taxon-name-part-type="genus">Neoplocaederus</tp:taxon-name-part> <tp:taxon-name-part taxon-name-part-type="species">scapularis</tp:taxon-name-part></tp:taxon-name></italic> (female) <bold>G</bold> <italic><tp:taxon-name><tp:taxon-name-part taxon-name-part-type="genus">Turkaromia</tp:taxon-name-part> <tp:taxon-name-part taxon-name-part-type="species">gromenkoi</tp:taxon-name-part></tp:taxon-name></italic> <bold>H</bold> <italic><tp:taxon-name><tp:taxon-name-part taxon-name-part-type="genus">Ropalopus</tp:taxon-name-part> <tp:taxon-name-part taxon-name-part-type="species">nadari</tp:taxon-name-part></tp:taxon-name></italic> <bold>I</bold> <italic><tp:taxon-name><tp:taxon-name-part taxon-name-part-type="genus">Turanium</tp:taxon-name-part> <tp:taxon-name-part taxon-name-part-type="species">pilosum</tp:taxon-name-part></tp:taxon-name></italic>.</p></caption><graphic xmlns:xlink="http://www.w3.org/1999/xlink" xlink:href="zookeys-606-041-g002.jpg" position="float" orientation="portrait" xlink:type="simple" id="oo_96752.jpg"/></fig></tp:treatment-sec><ref-list><ref id="B3"><mixed-citation xmlns:xlink="http://www.w3.org/1999/xlink" xlink:type="simple">
          <person-group><name name-style="western"><surname>Danilevsky</surname><given-names>ML</given-names></name></person-group> (<year>1993</year>) <article-title>Taxonomic and zoogeographical notes on the family <tp:taxon-name><tp:taxon-name-part taxon-name-part-type="family">Cerambycidae</tp:taxon-name-part></tp:taxon-name> (<tp:taxon-name><tp:taxon-name-part taxon-name-part-type="order">Coleoptera</tp:taxon-name-part></tp:taxon-name>) of Russia and adjacent regions.</article-title> <comment>(for 1992)</comment> <source>Russian Entomological Journal</source> <volume>1</volume>(<issue>2</issue>): <fpage>37</fpage>–<lpage>39</lpage>.</mixed-citation></ref><ref id="B5"><mixed-citation xmlns:xlink="http://www.w3.org/1999/xlink" xlink:type="simple">
          <person-group><name name-style="western"><surname>Danilevsky</surname><given-names>ML</given-names></name></person-group> (<year>2000</year>) <article-title>New and little known <tp:taxon-name><tp:taxon-name-part taxon-name-part-type="family">Cerambycidae</tp:taxon-name-part></tp:taxon-name> from Central Asia (<tp:taxon-name><tp:taxon-name-part taxon-name-part-type="order">Coleoptera</tp:taxon-name-part></tp:taxon-name>, <tp:taxon-name><tp:taxon-name-part taxon-name-part-type="family">Cerambycidae</tp:taxon-name-part></tp:taxon-name>).</article-title> <source>Lambillionea</source> <volume>100</volume>(<issue>2</issue>): <fpage>289</fpage>–<lpage>294</lpage>.</mixed-citation></ref></ref-list></tp:taxon-treatment>
