# Supplementary material for: New data on distribution, biology, and ecology of longhorn beetles from the area of west Tajikistan (Coleoptera, Cerambycidae)
Source: Zookeys. 2016 Jul 21;(606):41–64. doi: 10.3897/zookeys.606.9190 (PMC4978010; doi:10.3897/zookeys.606.9190)
Supplement: XML Treatment for Xylotrechus (Xylotrechus) stebbingi [file zookeys.606.9190-treatment8.xml]

<!DOCTYPE tp:taxon-treatment
  PUBLIC "-//TaxonX//DTD Taxonomic Treatment Publishing DTD v0 20100105//EN" "tax-treatment-NSO.dtd">
<tp:taxon-treatment xmlns:tp="http://www.plazi.org/taxpub"><tp:treatment-meta><kwd-group><label>Taxon classification</label><kwd><named-content content-type="kingdom">Animalia</named-content></kwd><kwd><named-content content-type="order">Coleoptera</named-content></kwd><kwd><named-content content-type="family">Cerambycidae</named-content></kwd></kwd-group><mixed-citation publication-type="journal"><person-group><name><surname>Kadyrov</surname><given-names>Abdysalom Kh.</given-names></name><name><surname>Karpiński</surname><given-names>Lech</given-names></name><name><surname>Szczepański</surname><given-names>Wojciech T.</given-names></name><name><surname>Taszakowski</surname><given-names>Artur</given-names></name><name><surname>Walczak</surname><given-names>Marcin</given-names></name></person-group><article-title>New data on distribution, biology, and ecology of longhorn beetles from the area of west Tajikistan (<tp:taxon-name><tp:taxon-name-part taxon-name-part-type="order">Coleoptera</tp:taxon-name-part></tp:taxon-name>, <tp:taxon-name><tp:taxon-name-part taxon-name-part-type="family">Cerambycidae</tp:taxon-name-part></tp:taxon-name>)</article-title><source>Zookeys</source><day>21</day><month>7</month><year>2016</year><volume>2016</volume><issue>606</issue><fpage>41</fpage><lpage>64</lpage><pub-id pub-id-type="doi">10.3897/zookeys.606.9190</pub-id></mixed-citation></tp:treatment-meta><tp:nomenclature><tp:taxon-name>
              <tp:taxon-name-part taxon-name-part-type="genus">Xylotrechus</tp:taxon-name-part> (<tp:taxon-name-part taxon-name-part-type="subgenus">Xylotrechus</tp:taxon-name-part>) <tp:taxon-name-part taxon-name-part-type="species">stebbingi</tp:taxon-name-part></tp:taxon-name><tp:taxon-authority>Gahan, 1906</tp:taxon-authority><xref ref-type="fig" rid="F3">Fig. 2F</xref><!--PageBreak--></tp:nomenclature><tp:treatment-sec sec-type="material" id="SECID0EVLAG"><title>Material examined.</title><p>Region of Republican Subordination, Arykboshi [Aрыкбошй], on the wood piles of <italic><tp:taxon-name><tp:taxon-name-part taxon-name-part-type="genus">Juglans</tp:taxon-name-part></tp:taxon-name></italic> sp. (<named-content xmlns:xlink="http://www.w3.org/1999/xlink" content-type="dwc:verbatimCoordinates" xlink:type="simple"><named-content content-type="geo-json" specific-use="{&#34;type&#34;:&#34;Point&#34;,&#34;coordinates&#34;:[69.066667,38.566667]}" id="NCID0EFMAG" xlink:type="simple">38°34'N, 69°04'E</named-content></named-content>), 906 m, 28 VI 2014, 2♂♂, 3♀♀, leg. <abbrev xmlns:xlink="http://www.w3.org/1999/xlink" xlink:title="Wojciech T. Szczepański" id="ABBRID0EKMAG" xlink:type="simple">WTS</abbrev>; 2 VII 2014, 3♂♂, 2♀♀, leg. <abbrev xmlns:xlink="http://www.w3.org/1999/xlink" xlink:title="Lech Karpiński" id="ABBRID0ENMAG" xlink:type="simple">LK</abbrev>.; 28 VI 2014, at light 1♂ leg. <abbrev xmlns:xlink="http://www.w3.org/1999/xlink" xlink:title="Lech Karpiński" id="ABBRID0EQMAG" xlink:type="simple">LK</abbrev>.</p><p>Khatlon Region, Чаврок, N of Kangurt, at light (<named-content xmlns:xlink="http://www.w3.org/1999/xlink" content-type="dwc:verbatimCoordinates" xlink:type="simple"><named-content content-type="geo-json" specific-use="{&#34;type&#34;:&#34;Point&#34;,&#34;coordinates&#34;:[69.533333,38.300000]}" id="NCID0EYMAG" xlink:type="simple">38°18'N, 69°32'E</named-content></named-content>), 1217 m, 5 VII 2014, 1♂, 1♀, leg. <abbrev xmlns:xlink="http://www.w3.org/1999/xlink" xlink:title="Lech Karpiński" id="ABBRID0E4MAG" xlink:type="simple">LK</abbrev>.</p><p>This is a widely distributed species, whose origin is not clear (<xref ref-type="bibr" rid="B2">Cocquempot and Lindelöw 2010</xref>). It probably originally came from the region of northern India (Himalayas, Tibet). In recent years, this invasive species has spread to and become acclimated in the Middle East, the Mediterranean region (<xref ref-type="bibr" rid="B32">Sama 2002</xref>), and possibly in Central Asia. In Europe, it was recorded for the first time in Italy in 1990 (<xref ref-type="bibr" rid="B16">Dioli and Viganò 1990</xref>). The larvae are polyphagous on broad-leaved trees. Its life cycle lasts two years. Adults are usually encountered between May and November (<xref ref-type="bibr" rid="B32">Sama 2002</xref>, <xref ref-type="bibr" rid="B1">Ali et al. 2015</xref>).</p><p>It was observed that this species appears to be strongly synanthropic in Tajikistan: adults were found in various anthropogenic environments such as backyards and orchards, where they willingly flew to artificial light sources.</p></tp:treatment-sec><tp:treatment-sec><!--Section generated to contain objects referenced in tp:taxon-treatment.--><fig id="F3" position="float" orientation="portrait"><label>Figure 2.</label><caption><p>Photos of longhorn beetles specimens collected during the expedition to Tajikistan in 2014: <bold>A</bold> <italic><tp:taxon-name><tp:taxon-name-part taxon-name-part-type="genus">Agapanthia</tp:taxon-name-part> <tp:taxon-name-part taxon-name-part-type="species">soror</tp:taxon-name-part></tp:taxon-name></italic> (male) <bold>B</bold> <italic><tp:taxon-name><tp:taxon-name-part taxon-name-part-type="genus">Agapanthia</tp:taxon-name-part> <tp:taxon-name-part taxon-name-part-type="species">soror</tp:taxon-name-part></tp:taxon-name></italic> (female) <bold>C</bold> <italic><tp:taxon-name><tp:taxon-name-part taxon-name-part-type="genus">Cleroclytus</tp:taxon-name-part> <tp:taxon-name-part taxon-name-part-type="species">banghaasi</tp:taxon-name-part></tp:taxon-name></italic> <bold>D</bold> <italic><tp:taxon-name><tp:taxon-name-part taxon-name-part-type="genus">Chlorophorus</tp:taxon-name-part> <tp:taxon-name-part taxon-name-part-type="species">faldermanni</tp:taxon-name-part></tp:taxon-name></italic> (male) <bold>E</bold> <italic><tp:taxon-name><tp:taxon-name-part taxon-name-part-type="genus">Chlorophorus</tp:taxon-name-part> <tp:taxon-name-part taxon-name-part-type="species">faldermanni</tp:taxon-name-part></tp:taxon-name></italic> (female) <bold>F</bold> <italic><tp:taxon-name><tp:taxon-name-part taxon-name-part-type="genus">Xylotrechus</tp:taxon-name-part> <tp:taxon-name-part taxon-name-part-type="species">stebbingi</tp:taxon-name-part></tp:taxon-name></italic>, <bold>G</bold> <italic><tp:taxon-name><tp:taxon-name-part taxon-name-part-type="genus">Chlorophorus</tp:taxon-name-part> <tp:taxon-name-part taxon-name-part-type="species">elaeagni</tp:taxon-name-part></tp:taxon-name></italic> (male) <bold>H</bold> <italic><tp:taxon-name><tp:taxon-name-part taxon-name-part-type="genus">Chlorophorus</tp:taxon-name-part> <tp:taxon-name-part taxon-name-part-type="species">elaeagni</tp:taxon-name-part></tp:taxon-name></italic> (female).</p></caption><graphic xmlns:xlink="http://www.w3.org/1999/xlink" xlink:href="zookeys-606-041-g003.jpg" position="float" orientation="portrait" xlink:type="simple" id="oo_96753.jpg"/></fig></tp:treatment-sec><ref-list><ref id="B2"><mixed-citation xmlns:xlink="http://www.w3.org/1999/xlink" xlink:type="simple">
          <person-group><name name-style="western"><surname>Cocquempot</surname><given-names>C</given-names></name><name name-style="western"><surname>Lindelöw</surname><given-names>Å</given-names></name></person-group> (<year>2010</year>) <article-title>Longhorn beetles (<tp:taxon-name><tp:taxon-name-part taxon-name-part-type="order">Coleoptera</tp:taxon-name-part></tp:taxon-name>, <tp:taxon-name><tp:taxon-name-part taxon-name-part-type="family">Cerambycidae</tp:taxon-name-part></tp:taxon-name>). Chapter 8.1.</article-title> In: <person-group><name name-style="western"><surname>Roques</surname><given-names>A</given-names></name><etal>et al.</etal></person-group> (<role>Eds</role>) <issue-title>Alien terrestrial arthropods of Europe</issue-title>. <source>BioRisk</source> <volume>4</volume>(<issue>1</issue>): <fpage>193</fpage>–<lpage>218</lpage>. doi: <ext-link xlink:type="simple" ext-link-type="doi" xlink:href="10.3897/biorisk.4.56">10.3897/biorisk.4.56</ext-link></mixed-citation></ref><ref id="B32"><mixed-citation xmlns:xlink="http://www.w3.org/1999/xlink" xlink:type="simple">
          <person-group><name name-style="western"><surname>Sama</surname><given-names>G</given-names></name></person-group> (<year>2002</year>) <source>Atlas of the <tp:taxon-name><tp:taxon-name-part taxon-name-part-type="family">Cerambycidae</tp:taxon-name-part></tp:taxon-name> of Europe and the Mediterranean Area. Vol. 1: Northern, Western, Central and Eastern Europe, British Isles and Continental Europe from France (excl. Corsica) to Scandinavia and Urals.</source> <publisher-name>Kabourek</publisher-name>, <publisher-loc>Zlin</publisher-loc>, <size units="page">174 pp</size>.</mixed-citation></ref><ref id="B16"><mixed-citation xmlns:xlink="http://www.w3.org/1999/xlink" xlink:type="simple">
          <person-group><name name-style="western"><surname>Dioli</surname><given-names>P</given-names></name><name name-style="western"><surname>Viganò</surname><given-names>C</given-names></name></person-group> (<year>1990</year>) <article-title>Presenza in Valtellina di un cerambice nuovo per la fauna italiana: <italic><tp:taxon-name><tp:taxon-name-part taxon-name-part-type="genus">Xylotrechus</tp:taxon-name-part> <tp:taxon-name-part taxon-name-part-type="species">stebbingi</tp:taxon-name-part></tp:taxon-name></italic> Gahan, 1906 (<tp:taxon-name><tp:taxon-name-part taxon-name-part-type="class">Insecta</tp:taxon-name-part></tp:taxon-name>, <tp:taxon-name><tp:taxon-name-part taxon-name-part-type="order">Coleoptera</tp:taxon-name-part></tp:taxon-name>, <tp:taxon-name><tp:taxon-name-part taxon-name-part-type="family">Cerambycidae</tp:taxon-name-part></tp:taxon-name>). Il Naturalista Valtellinese.</article-title> <source>Atti Museo civico di Storia naturale di Morbegno</source> <volume>1</volume>: <fpage>7</fpage>–<lpage>10</lpage>.</mixed-citation></ref><ref id="B1"><mixed-citation xmlns:xlink="http://www.w3.org/1999/xlink" xlink:type="simple">
          <person-group><name name-style="western"><surname>Ali</surname><given-names>Kh</given-names></name><name name-style="western"><surname>Rapuzzi</surname><given-names>P</given-names></name><name name-style="western"><surname>Ihsan</surname><given-names>S</given-names></name></person-group> (<year>2015</year>) <article-title>Contribution to the knowledge of the Longhorn Beetles (<tp:taxon-name><tp:taxon-name-part taxon-name-part-type="order">Coleoptera</tp:taxon-name-part></tp:taxon-name> <tp:taxon-name><tp:taxon-name-part taxon-name-part-type="family">Cerambycidae</tp:taxon-name-part></tp:taxon-name>) of the Syrian Coastal Region.</article-title> <source>Biodiversity Journal</source> <volume>6</volume>(<issue>2</issue>): <fpage>637</fpage>–<lpage>662</lpage>.</mixed-citation></ref></ref-list></tp:taxon-treatment>
