# Supplementary material for: New data on distribution, biology, and ecology of longhorn beetles from the area of west Tajikistan (Coleoptera, Cerambycidae)
Source: Zookeys. 2016 Jul 21;(606):41–64. doi: 10.3897/zookeys.606.9190 (PMC4978010; doi:10.3897/zookeys.606.9190)
Supplement: XML Treatment for Agapanthia (Stichodera) soror [file zookeys.606.9190-treatment12.xml]

<!DOCTYPE tp:taxon-treatment
  PUBLIC "-//TaxonX//DTD Taxonomic Treatment Publishing DTD v0 20100105//EN" "tax-treatment-NSO.dtd">
<tp:taxon-treatment xmlns:tp="http://www.plazi.org/taxpub"><tp:treatment-meta><kwd-group><label>Taxon classification</label><kwd><named-content content-type="kingdom">Animalia</named-content></kwd><kwd><named-content content-type="order">Coleoptera</named-content></kwd><kwd><named-content content-type="family">Cerambycidae</named-content></kwd></kwd-group><mixed-citation publication-type="journal"><person-group><name><surname>Kadyrov</surname><given-names>Abdysalom Kh.</given-names></name><name><surname>Karpiński</surname><given-names>Lech</given-names></name><name><surname>Szczepański</surname><given-names>Wojciech T.</given-names></name><name><surname>Taszakowski</surname><given-names>Artur</given-names></name><name><surname>Walczak</surname><given-names>Marcin</given-names></name></person-group><article-title>New data on distribution, biology, and ecology of longhorn beetles from the area of west Tajikistan (<tp:taxon-name><tp:taxon-name-part taxon-name-part-type="order">Coleoptera</tp:taxon-name-part></tp:taxon-name>, <tp:taxon-name><tp:taxon-name-part taxon-name-part-type="family">Cerambycidae</tp:taxon-name-part></tp:taxon-name>)</article-title><source>Zookeys</source><day>21</day><month>7</month><year>2016</year><volume>2016</volume><issue>606</issue><fpage>41</fpage><lpage>64</lpage><pub-id pub-id-type="doi">10.3897/zookeys.606.9190</pub-id></mixed-citation></tp:treatment-meta><tp:nomenclature><tp:taxon-name>
              <tp:taxon-name-part taxon-name-part-type="genus">Agapanthia</tp:taxon-name-part> (<tp:taxon-name-part taxon-name-part-type="subgenus">Stichodera</tp:taxon-name-part>) <tp:taxon-name-part taxon-name-part-type="species">soror</tp:taxon-name-part></tp:taxon-name><tp:taxon-authority>Kraatz, 1882</tp:taxon-authority><xref ref-type="fig" rid="F3">Figs 2A, B</xref><xref ref-type="fig" rid="F5">, 4H</xref></tp:nomenclature><tp:treatment-sec sec-type="material" id="SECID0EU4AG"><title>Material examined.</title><p>Region of Republican Subordination, Karatag [Каратаг] (<named-content xmlns:xlink="http://www.w3.org/1999/xlink" content-type="dwc:verbatimCoordinates" xlink:type="simple"><named-content content-type="geo-json" specific-use="{&#34;type&#34;:&#34;Point&#34;,&#34;coordinates&#34;:[68.366667,38.716667]}" id="NCID0E44AG" xlink:type="simple">38°43'N, 68°22'E</named-content></named-content>), 1108 m, 30 VI 2014, 1♀, leg. <abbrev xmlns:xlink="http://www.w3.org/1999/xlink" xlink:title="Marcin Walczak" id="ABBRID0EC5AG" xlink:type="simple">MW</abbrev>.</p><p>Region of Republican Subordination, Takob [Taкoб], alpine meadow, on <italic><tp:taxon-name><tp:taxon-name-part taxon-name-part-type="genus">Ferula</tp:taxon-name-part></tp:taxon-name></italic> sp., (<named-content xmlns:xlink="http://www.w3.org/1999/xlink" content-type="dwc:verbatimCoordinates" xlink:type="simple"><named-content content-type="geo-json" specific-use="{&#34;type&#34;:&#34;Point&#34;,&#34;coordinates&#34;:[68.933333,38.816667]}" id="NCID0ER5AG" xlink:type="simple">38°49'N, 68°56'E</named-content></named-content>), 1850–1900 m, 8 VII 2014 – 9 VII 2014, 10♂♂, 2♀♀, leg. <abbrev xmlns:xlink="http://www.w3.org/1999/xlink" xlink:title="Artur Taszakowski" id="ABBRID0EW5AG" xlink:type="simple">AT</abbrev>; 22♂♂, 16♀♀, leg. <abbrev xmlns:xlink="http://www.w3.org/1999/xlink" xlink:title="Wojciech T. Szczepański" id="ABBRID0EZ5AG" xlink:type="simple">WTS</abbrev>; 16♂♂, 8♀♀, leg. <abbrev xmlns:xlink="http://www.w3.org/1999/xlink" xlink:title="Lech Karpiński" id="ABBRID0E35AG" xlink:type="simple">LK</abbrev>; 20♂♂, 17♀♀ leg. <abbrev xmlns:xlink="http://www.w3.org/1999/xlink" xlink:title="Marcin Walczak" id="ABBRID0E65AG" xlink:type="simple">MW</abbrev>.</p><p>Region of Republican Subordination, Tojikobod (Точикобод), alpine meadow (<named-content xmlns:xlink="http://www.w3.org/1999/xlink" content-type="dwc:verbatimCoordinates" xlink:type="simple"><named-content content-type="geo-json" specific-use="{&#34;type&#34;:&#34;Point&#34;,&#34;coordinates&#34;:[70.850000,39.083333]}" id="NCID0EH6AG" xlink:type="simple">39°05'N, 70°51'E</named-content></named-content>), 2223 m, 13 VII 2014, 2♂♂, leg. <abbrev xmlns:xlink="http://www.w3.org/1999/xlink" xlink:title="Artur Taszakowski" id="ABBRID0EM6AG" xlink:type="simple">AT</abbrev>.</p><p>This species occurs in Tajikistan, Uzbekistan, Kyrgyzstan, and Kazakhstan (<xref ref-type="bibr" rid="B12">Danilevsky 2016</xref>). It is common in alpine meadow at altitudes of between 1000 and 3000 m (Fig. <xref ref-type="fig" rid="F4">3G</xref>). The larvae feed on the stems and rhizomes of <italic><tp:taxon-name><tp:taxon-name-part taxon-name-part-type="genus">Prangos</tp:taxon-name-part></tp:taxon-name></italic> spp. The adults <!--PageBreak--><!--PageBreak--><!--PageBreak-->feed on host plants from May until the end of July, although they were also observed on mallows <italic><tp:taxon-name><tp:taxon-name-part taxon-name-part-type="genus">Malva</tp:taxon-name-part></tp:taxon-name></italic> spp. The imagines usually stay on the stems of host plants, where they copulate and supplementary feed during summer. After that, the females lay eggs in the incisions in the stems. A female usually lays only one egg on each stem. In 8 to 12 days, the larva hatches and bites into the core of the stem where it moves towards the root. The larva forms a pupal cell and overwinters in the lower part of stem or the upper part of root. Pupation occurs in the spring (<xref ref-type="bibr" rid="B21">Kadyrov 2007</xref>).</p><p>A massive mating of this species was observed in the Takob environs between 8 and 10 July. The beetles performed characteristic slow flights during the day. It is noteworthy that no more species of the genera <italic><tp:taxon-name><tp:taxon-name-part taxon-name-part-type="genus">Agapanthia</tp:taxon-name-part></tp:taxon-name></italic> or <italic><tp:taxon-name><tp:taxon-name-part taxon-name-part-type="genus">Phytoecia</tp:taxon-name-part></tp:taxon-name></italic> were caught during the entire expedition, despite the very frequent use of the sweep-netting method in appropriate habitats (e.g. alpine meadows) in various parts of the country. This species seems to occur much later or longer than the other related species.</p></tp:treatment-sec><tp:treatment-sec><!--Section generated to contain objects referenced in tp:taxon-treatment.--><fig id="F3" position="float" orientation="portrait"><label>Figure 2.</label><caption><p>Photos of longhorn beetles specimens collected during the expedition to Tajikistan in 2014: <bold>A</bold> <italic><tp:taxon-name><tp:taxon-name-part taxon-name-part-type="genus">Agapanthia</tp:taxon-name-part> <tp:taxon-name-part taxon-name-part-type="species">soror</tp:taxon-name-part></tp:taxon-name></italic> (male) <bold>B</bold> <italic><tp:taxon-name><tp:taxon-name-part taxon-name-part-type="genus">Agapanthia</tp:taxon-name-part> <tp:taxon-name-part taxon-name-part-type="species">soror</tp:taxon-name-part></tp:taxon-name></italic> (female) <bold>C</bold> <italic><tp:taxon-name><tp:taxon-name-part taxon-name-part-type="genus">Cleroclytus</tp:taxon-name-part> <tp:taxon-name-part taxon-name-part-type="species">banghaasi</tp:taxon-name-part></tp:taxon-name></italic> <bold>D</bold> <italic><tp:taxon-name><tp:taxon-name-part taxon-name-part-type="genus">Chlorophorus</tp:taxon-name-part> <tp:taxon-name-part taxon-name-part-type="species">faldermanni</tp:taxon-name-part></tp:taxon-name></italic> (male) <bold>E</bold> <italic><tp:taxon-name><tp:taxon-name-part taxon-name-part-type="genus">Chlorophorus</tp:taxon-name-part> <tp:taxon-name-part taxon-name-part-type="species">faldermanni</tp:taxon-name-part></tp:taxon-name></italic> (female) <bold>F</bold> <italic><tp:taxon-name><tp:taxon-name-part taxon-name-part-type="genus">Xylotrechus</tp:taxon-name-part> <tp:taxon-name-part taxon-name-part-type="species">stebbingi</tp:taxon-name-part></tp:taxon-name></italic>, <bold>G</bold> <italic><tp:taxon-name><tp:taxon-name-part taxon-name-part-type="genus">Chlorophorus</tp:taxon-name-part> <tp:taxon-name-part taxon-name-part-type="species">elaeagni</tp:taxon-name-part></tp:taxon-name></italic> (male) <bold>H</bold> <italic><tp:taxon-name><tp:taxon-name-part taxon-name-part-type="genus">Chlorophorus</tp:taxon-name-part> <tp:taxon-name-part taxon-name-part-type="species">elaeagni</tp:taxon-name-part></tp:taxon-name></italic> (female).</p></caption><graphic xmlns:xlink="http://www.w3.org/1999/xlink" xlink:href="zookeys-606-041-g003.jpg" position="float" orientation="portrait" xlink:type="simple" id="oo_96753.jpg"/></fig><fig id="F5" position="float" orientation="portrait"><label>Figure 4.</label><caption><p>Field photos of imagines in nature, their habitats and larval feeding grounds of several Tajik cerambycid species: <bold>A</bold> birch and willow bushes near a river valley, the habitat of <italic><tp:taxon-name><tp:taxon-name-part taxon-name-part-type="genus">Turkaromia</tp:taxon-name-part> <tp:taxon-name-part taxon-name-part-type="species">gromenkoi</tp:taxon-name-part></tp:taxon-name></italic> <bold>B</bold> sawdust-like waste on the outside of the trunk of a middle-aged willow, the probable result of the larval feeding of <italic><tp:taxon-name><tp:taxon-name-part taxon-name-part-type="genus">Turkaromia</tp:taxon-name-part> <tp:taxon-name-part taxon-name-part-type="species">gromenkoi</tp:taxon-name-part></tp:taxon-name></italic> <bold>C</bold> female of <italic><tp:taxon-name><tp:taxon-name-part taxon-name-part-type="genus">Ropalopus</tp:taxon-name-part> <tp:taxon-name-part taxon-name-part-type="species">nadari</tp:taxon-name-part></tp:taxon-name></italic> on the bark of <italic><tp:taxon-name><tp:taxon-name-part taxon-name-part-type="genus">Malus</tp:taxon-name-part> <tp:taxon-name-part taxon-name-part-type="species">sieversii</tp:taxon-name-part></tp:taxon-name></italic> <bold>D</bold> walnut and apple trees in a mountain valley, the habitat of <italic><tp:taxon-name><tp:taxon-name-part taxon-name-part-type="genus">Turanium</tp:taxon-name-part> <tp:taxon-name-part taxon-name-part-type="species">pilosum</tp:taxon-name-part></tp:taxon-name></italic> and <italic><tp:taxon-name><tp:taxon-name-part taxon-name-part-type="genus">Ropalopus</tp:taxon-name-part> <tp:taxon-name-part taxon-name-part-type="species">nadari</tp:taxon-name-part></tp:taxon-name></italic> <bold>E</bold> larval feeding grounds of <italic><tp:taxon-name><tp:taxon-name-part taxon-name-part-type="genus">Turanium</tp:taxon-name-part> <tp:taxon-name-part taxon-name-part-type="species">pilosum</tp:taxon-name-part></tp:taxon-name></italic> <bold>F</bold> tugay in the Vakhsh River valley, the habitat of <italic><tp:taxon-name><tp:taxon-name-part taxon-name-part-type="genus">Chlorophorus</tp:taxon-name-part> <tp:taxon-name-part taxon-name-part-type="species">elaeagni</tp:taxon-name-part></tp:taxon-name></italic> and <italic><tp:taxon-name><tp:taxon-name-part taxon-name-part-type="genus">Chlorophorus</tp:taxon-name-part> <tp:taxon-name-part taxon-name-part-type="species">faldermanni</tp:taxon-name-part></tp:taxon-name></italic> <bold>G</bold> tugay with blossoming <italic><tp:taxon-name><tp:taxon-name-part taxon-name-part-type="genus">Tamarix</tp:taxon-name-part></tp:taxon-name></italic> in the Vakhsh River valley <bold>H</bold> male and female of <italic><tp:taxon-name><tp:taxon-name-part taxon-name-part-type="genus">Agapanthia</tp:taxon-name-part> <tp:taxon-name-part taxon-name-part-type="species">soror</tp:taxon-name-part></tp:taxon-name></italic> in copula on <italic><tp:taxon-name><tp:taxon-name-part taxon-name-part-type="genus">Prangos</tp:taxon-name-part></tp:taxon-name></italic>.</p></caption><graphic xmlns:xlink="http://www.w3.org/1999/xlink" xlink:href="zookeys-606-041-g005.jpg" position="float" orientation="portrait" xlink:type="simple" id="oo_96755.jpg"/></fig><fig id="F4" position="float" orientation="portrait"><label>Figure 3.</label><caption><p>Field photos of imagines in nature, their habitats and larval feeding grounds of several Tajik cerambycid species: <bold>A</bold> female of <italic><tp:taxon-name><tp:taxon-name-part taxon-name-part-type="genus">Psilotarsus</tp:taxon-name-part> <tp:taxon-name-part taxon-name-part-type="species">turkestanicus</tp:taxon-name-part></tp:taxon-name></italic> before laying of eggs <bold>B</bold> general view of the location of <italic><tp:taxon-name><tp:taxon-name-part taxon-name-part-type="genus">Psilotarsus</tp:taxon-name-part> <tp:taxon-name-part taxon-name-part-type="species">turkestanicus</tp:taxon-name-part></tp:taxon-name></italic> <bold>C</bold> detailed view of a semi-ruderal plant community, the habitat of <italic><tp:taxon-name><tp:taxon-name-part taxon-name-part-type="genus">Psilotarsus</tp:taxon-name-part> <tp:taxon-name-part taxon-name-part-type="species">turkestanicus</tp:taxon-name-part></tp:taxon-name></italic> <bold>D</bold> larval feeding grounds of <italic><tp:taxon-name><tp:taxon-name-part taxon-name-part-type="genus">Aeolesthes</tp:taxon-name-part> <tp:taxon-name-part taxon-name-part-type="species">sarta</tp:taxon-name-part></tp:taxon-name></italic> <bold>E</bold> one of the last larval instars of <italic><tp:taxon-name><tp:taxon-name-part taxon-name-part-type="genus">Aeolesthes</tp:taxon-name-part> <tp:taxon-name-part taxon-name-part-type="species">sarta</tp:taxon-name-part></tp:taxon-name></italic> <bold>F</bold> riverside woodlands with dying trees, the habitat of <italic><tp:taxon-name><tp:taxon-name-part taxon-name-part-type="genus">Aeolesthes</tp:taxon-name-part> <tp:taxon-name-part taxon-name-part-type="species">sarta</tp:taxon-name-part></tp:taxon-name></italic> <bold>G</bold> mountain meadow overgrown by <italic><tp:taxon-name><tp:taxon-name-part taxon-name-part-type="genus">Prangos</tp:taxon-name-part></tp:taxon-name></italic> and <italic><tp:taxon-name><tp:taxon-name-part taxon-name-part-type="genus">Ferula</tp:taxon-name-part></tp:taxon-name></italic>, the habitat of <italic><tp:taxon-name><tp:taxon-name-part taxon-name-part-type="genus">Agapanthia</tp:taxon-name-part> <tp:taxon-name-part taxon-name-part-type="species">soror</tp:taxon-name-part></tp:taxon-name></italic> and <italic><tp:taxon-name><tp:taxon-name-part taxon-name-part-type="genus">Neoplocaederus</tp:taxon-name-part> <tp:taxon-name-part taxon-name-part-type="species">scapularis</tp:taxon-name-part></tp:taxon-name></italic> <bold>H</bold> <italic><tp:taxon-name><tp:taxon-name-part taxon-name-part-type="genus">Neoplocaederus</tp:taxon-name-part> <tp:taxon-name-part taxon-name-part-type="species">scapularis</tp:taxon-name-part></tp:taxon-name></italic> on an overblown inflorescence of <italic><tp:taxon-name><tp:taxon-name-part taxon-name-part-type="genus">Ferula</tp:taxon-name-part></tp:taxon-name></italic>.</p></caption><graphic xmlns:xlink="http://www.w3.org/1999/xlink" xlink:href="zookeys-606-041-g004.jpg" position="float" orientation="portrait" xlink:type="simple" id="oo_96754.jpg"/></fig></tp:treatment-sec><ref-list><ref id="B12"><mixed-citation xmlns:xlink="http://www.w3.org/1999/xlink" xlink:type="simple">
          <person-group><name name-style="western"><surname>Danilevsky</surname><given-names>ML</given-names></name></person-group> (<year>2016</year>) <source>Catalogue of Palaearctic <tp:taxon-name><tp:taxon-name-part taxon-name-part-type="superfamily">Cerambycoidea</tp:taxon-name-part></tp:taxon-name></source> <comment>(Updated: 09.05.2016)</comment>. <ext-link xlink:type="simple" ext-link-type="uri" xlink:href="http://cerambycidae.net/catalog.pdf">http://cerambycidae.net/catalog.pdf</ext-link> [<date-in-citation content-type="access-date">accessed on 15 May 2016</date-in-citation>]</mixed-citation></ref><ref id="B21"><mixed-citation xmlns:xlink="http://www.w3.org/1999/xlink" xlink:type="simple">
          <person-group><name name-style="western"><surname>Kadyrov</surname><given-names>AKh</given-names></name></person-group> (<year>2007</year>) <source>The cambioxylophagus beetles of the south-eastern part of Central Asia.</source> <publisher-name>Dushanbe</publisher-name>, <publisher-loc>Tajikistan</publisher-loc>, <size units="page">274 pp</size>.</mixed-citation></ref></ref-list></tp:taxon-treatment>
